# Supplementary material for: Long-Term Apparent Temperature, Extreme Temperature Exposure, and Depressive Symptoms: A Longitudinal Study in China
Source: Int J Environ Res Public Health. 2023 Feb 12;20(4):3229. doi: 10.3390/ijerph20043229 (PMC9962105; doi:10.3390/ijerph20043229)
Supplement: Supplementary file 1 [file ijerph-20-03229-s001.zip]

Archive with 1 entries (1 files):
- ijerph-2161321-supplementary.pdf
